# Supplementary material for: Sbno2-mediated tissue-resident alveolar macrophages: a novel therapeutic axis for sepsis-induced acute lung injury
Source: Cell Death Discov. 2026 Jan 5;12:80. doi: 10.1038/s41420-025-02772-7 (PMC12876955; doi:10.1038/s41420-025-02772-7)
Supplement: Supplementary file 1 — Table S1 diff_AMs.markers [file 41420_2025_2772_MOESM1_ESM.xlsx]

## Sheet: Table S1. diff_AMs.markers
Table S1. diff_AMs.markers
Gene	p_val	avg_log2FC	pct.1	pct.2	p_val_adj
Dcpp3	1.39884e-224	1.98829	0.541	0.012	4.51615e-220
Sbpl	1.28578e-219	2.91659	0.524	0.009	4.15115e-215
Gm42418	8.28212e-215	-1.96387	1	1	2.67388e-210
AA465934	2.8281e-114	0.326983	0.286	0	9.13053e-110
Gm47283	2.63106e-113	0.942858	0.646	0.264	8.49437e-109
Cdk8	4.05502e-111	-1.49412	0.862	0.927	1.30916e-106
Malat1	7.9025e-103	0.87606	0.944	0.869	2.55132e-98
Lars2	2.15248e-100	-1.22889	0.824	0.899	6.94927e-96
mt-Nd3	7.43694e-99	0.626042	0.981	0.949	2.40102e-94
Camk1d	6.59667e-71	-0.89627	0.893	0.929	2.12974e-66
Neat1	5.07766e-67	0.893834	0.879	0.743	1.63932e-62
Gm8797	6.99125e-63	-0.418567	0.073	0.332	2.25712e-58
Mbnl2	2.00308e-60	0.734258	0.849	0.705	6.46694e-56
Prkcg	1.05356e-58	0.802104	0.488	0.211	3.40141e-54
Ldb2	9.5569e-58	0.719761	0.386	0.143	3.08545e-53
Ccnd2	2.32497e-57	0.500943	0.566	0.26	7.50616e-53
Lysmd4	2.38744e-57	0.312595	0.303	0.071	7.70784e-53
Lrrc4	2.8158e-55	0.349949	0.374	0.118	9.0908e-51
Epha3	2.58951e-54	0.835477	0.433	0.183	8.36023e-50
Fancc	9.55075e-54	0.445539	0.5	0.219	3.08346e-49
Scgb3a1	1.29949e-53	-1.83031	0.726	0.845	4.1954e-49
5330438D12Rik	8.33426e-53	0.40478	0.36	0.113	2.69072e-48
Col3a1	9.11978e-53	1.01635	0.323	0.092	2.94432e-48
Myadm	2.2681e-52	0.560315	0.683	0.417	7.32257e-48
Gm28153	3.36121e-52	0.285701	0.251	0.05	1.08517e-47
Col5a2	1.04475e-51	0.649119	0.384	0.138	3.37298e-47
Sparc	1.62822e-51	1.6628	0.757	0.581	5.25672e-47
Sh3pxd2a	7.72928e-51	0.60166	0.521	0.258	2.4954e-46
Gm36975	2.30321e-48	0.266804	0.251	0.055	7.43592e-44
Rpl10	3.55675e-48	-0.417993	0.956	0.935	1.1483e-43
Peg3	3.9996e-48	0.723759	0.547	0.302	1.29127e-43
Fgfr2	1.44907e-47	0.567323	0.725	0.504	4.67831e-43
Rps6	1.53163e-47	-0.502764	0.94	0.929	4.94485e-43
Adamts12	4.29774e-47	0.496256	0.267	0.067	1.38753e-42
Rps14	1.25153e-46	-0.353392	0.985	0.966	4.04055e-42
Pappa	1.72882e-46	0.378014	0.26	0.066	5.58149e-42
Col6a2	1.89452e-46	0.772859	0.583	0.365	6.11646e-42
9630028H03Rik	2.22154e-46	0.407507	0.297	0.086	7.17224e-42
mt-Nd4l	5.60524e-46	-0.756704	0.927	0.929	1.80965e-41
Aopep	7.63863e-45	0.693829	0.819	0.661	2.46613e-40
4930517O19Rik	1.21778e-43	0.318748	0.271	0.076	3.9316e-39
Maml2	1.69443e-43	0.814113	0.766	0.605	5.47047e-39
Gm20275	3.61459e-43	0.293685	0.286	0.086	1.16697e-38
Meg3	8.611e-43	0.947127	0.593	0.364	2.78006e-38
Notum	1.27357e-42	0.71683	0.303	0.097	4.11174e-38
Col6a1	1.36147e-41	0.626566	0.583	0.382	4.3955e-37
Rpl17	3.1504e-41	-0.411794	0.969	0.957	1.01711e-36
Map4k4	3.61045e-41	0.409254	0.742	0.529	1.16564e-36
Ppp1r12b	3.8573e-41	0.458351	0.574	0.334	1.24533e-36
Sik3	7.69159e-41	0.579606	0.826	0.653	2.48323e-36
Pde4d	1.39845e-40	0.671463	0.653	0.423	4.5149e-36
Rps23	6.37914e-40	-0.328378	0.973	0.966	2.05951e-35
Nfatc2	9.59259e-40	0.661474	0.568	0.322	3.09697e-35
Tcf12	1.71181e-39	0.506668	0.781	0.603	5.52658e-35
Il16	1.30228e-38	0.694098	0.547	0.338	4.2044e-34
Mecom	1.36861e-38	0.797632	0.505	0.274	4.41856e-34
Rpl21	2.00141e-38	-0.364537	0.95	0.939	6.46157e-34
Ptprm	2.00546e-38	0.513239	0.599	0.377	6.47462e-34
Pdzrn3	3.53312e-38	0.85947	0.571	0.359	1.14067e-33
Scgb1a1	3.83945e-38	-1.49647	0.976	0.984	1.23957e-33
Mcu	6.0184e-38	0.494935	0.63	0.4	1.94304e-33
Fndc3b	6.52326e-38	0.611827	0.849	0.707	2.10603e-33
Rabgap1l	1.12405e-37	0.516634	0.76	0.581	3.629e-33
Auts2	1.27065e-37	0.782944	0.695	0.539	4.10228e-33
Rc3h1	5.08457e-37	0.33325	0.656	0.414	1.64155e-32
Ptn	7.14546e-37	0.47924	0.287	0.095	2.30691e-32
Gphn	7.23456e-37	-0.685962	0.882	0.925	2.33568e-32
Col1a2	1.04879e-36	1.35495	0.527	0.295	3.386e-32
Ppic	1.35263e-36	0.497009	0.57	0.36	4.36696e-32
Eps8l2	1.5283e-36	0.630294	0.593	0.394	4.93412e-32
Col6a3	1.59586e-36	0.897724	0.54	0.335	5.15223e-32
Rbm39	2.60393e-36	0.387745	0.876	0.764	8.4068e-32
Gpx3	9.06628e-36	-1.07876	0.22	0.412	2.92705e-31
Srpk2	1.20044e-35	0.415802	0.638	0.419	3.87562e-31
Abl2	1.52695e-35	0.480686	0.712	0.486	4.92977e-31
Atf7	4.23725e-35	0.39764	0.639	0.413	1.368e-30
Galnt18	4.79792e-35	0.537527	0.501	0.295	1.54901e-30
4930523C07Rik	4.81791e-35	0.680182	0.686	0.509	1.55546e-30
Gm16070	7.46128e-35	0.519705	0.431	0.222	2.40887e-30
Rapgef2	1.04086e-34	0.600042	0.727	0.518	3.36043e-30
Tshz2	1.31168e-34	0.713553	0.57	0.365	4.23475e-30
Rps3	1.45474e-34	-0.332681	0.963	0.938	4.69663e-30
Fam102b	1.50733e-34	0.413783	0.62	0.408	4.86643e-30
Klf12	2.50754e-34	0.658451	0.641	0.464	8.09558e-30
Stard5	3.79415e-34	0.280198	0.325	0.133	1.22494e-29
Rere	9.31169e-34	0.430904	0.761	0.588	3.00628e-29
Phf21a	1.0821e-33	0.484757	0.692	0.489	3.49356e-29
Phtf2	1.61424e-33	0.598835	0.599	0.407	5.21159e-29
Zswim4	2.25881e-33	0.373907	0.492	0.273	7.29257e-29
Prdm16	2.30436e-33	0.558082	0.565	0.37	7.43962e-29
Dkk3	4.1882e-33	0.560897	0.514	0.288	1.35216e-28
Rbfox2	5.72207e-33	0.474977	0.591	0.382	1.84737e-28
Prg4	6.8721e-33	1.02952	0.512	0.288	2.21866e-28
Pbx1	7.88454e-33	0.598895	0.718	0.548	2.54552e-28
Ogt	1.126e-32	0.359242	0.608	0.389	3.63528e-28
Pde7b	1.9697e-32	0.729739	0.532	0.333	6.35918e-28
Strbp	2.0406e-32	0.368106	0.509	0.29	6.58807e-28
Carmil1	2.38102e-32	0.509379	0.595	0.399	7.68711e-28
Nrep	2.66922e-32	0.497943	0.515	0.321	8.61757e-28
Fto	4.57654e-32	0.3692	0.685	0.492	1.47753e-27
Tnrc6b	5.81868e-32	0.395997	0.766	0.592	1.87856e-27
Ambra1	6.26046e-32	0.38294	0.622	0.413	2.02119e-27
Slc35d1	6.36337e-32	0.294149	0.386	0.178	2.05442e-27
Tom1l2	6.40837e-32	0.396065	0.569	0.357	2.06894e-27
Adgrg6	6.9032e-32	0.490229	0.63	0.411	2.2287e-27
Crispld1	7.02857e-32	0.5905	0.503	0.302	2.26918e-27
Sobp	7.97788e-32	0.722864	0.595	0.423	2.57566e-27
Tmem164	1.0105e-31	0.352342	0.518	0.294	3.26239e-27
Plec	1.1566e-31	0.445567	0.689	0.498	3.73409e-27
Gli3	1.29159e-31	0.337828	0.465	0.254	4.16989e-27
Sntb2	1.51359e-31	0.365123	0.457	0.242	4.88664e-27
Rpl29	2.65874e-31	-0.425892	0.896	0.877	8.58375e-27
Gm15283	3.55301e-31	0.316713	0.349	0.155	1.14709e-26
Fstl1	4.03821e-31	0.325764	0.344	0.151	1.30374e-26
Atxn1	4.15326e-31	0.539821	0.724	0.578	1.34088e-26
Son	4.44721e-31	0.338947	0.879	0.753	1.43578e-26
Nfatc1	5.77072e-31	0.687067	0.653	0.462	1.86308e-26
Rbms3	6.33726e-31	0.489133	0.435	0.227	2.04599e-26
Plcb1	8.12895e-31	0.918824	0.658	0.506	2.62443e-26
Large1	1.18481e-30	0.404875	0.56	0.345	3.82514e-26
Foxn3	1.40598e-30	0.483186	0.803	0.656	4.5392e-26
Srebf2	1.59024e-30	0.29966	0.579	0.351	5.13408e-26
Nedd4l	1.73098e-30	0.638782	0.682	0.494	5.58848e-26
Igf1r	2.2027e-30	0.465678	0.689	0.495	7.11141e-26
Exoc6b	2.56076e-30	0.423619	0.706	0.514	8.2674e-26
Prkca	3.68509e-30	0.807793	0.667	0.53	1.18973e-25
Col27a1	3.7341e-30	0.864495	0.64	0.481	1.20555e-25
Zbtb20	4.59632e-30	0.598743	0.855	0.768	1.48392e-25
Ldlrad4	6.01861e-30	0.589681	0.716	0.539	1.94311e-25
Brd4	7.24701e-30	0.326226	0.72	0.512	2.3397e-25
Meis1	7.4479e-30	0.367911	0.51	0.298	2.40455e-25
Rfx2	8.11965e-30	0.285784	0.284	0.114	2.62143e-25
Reep3	8.46696e-30	0.446395	0.744	0.578	2.73356e-25
Msi2	1.16196e-29	0.566123	0.746	0.592	3.75138e-25
Tusc3	1.26819e-29	0.251502	0.488	0.28	4.09436e-25
Itm2a	1.63943e-29	0.401038	0.447	0.263	5.29291e-25
Dcaf6	1.77272e-29	0.347645	0.476	0.272	5.72321e-25
Scube1	2.38023e-29	0.410969	0.391	0.202	7.68456e-25
Arl15	2.49959e-29	0.389798	0.528	0.319	8.06991e-25
Mapre2	2.70336e-29	0.385609	0.629	0.425	8.7278e-25
Bcr	4.22328e-29	0.314811	0.468	0.261	1.36349e-24
Tcf4	4.99967e-29	0.512005	0.837	0.722	1.61414e-24
Negr1	5.71507e-29	0.565333	0.477	0.283	1.84511e-24
Ddr2	8.99546e-29	0.481324	0.476	0.288	2.90418e-24
Crebbp	9.44423e-29	0.346919	0.775	0.609	3.04907e-24
Eef1a1	9.55447e-29	-0.277819	0.979	0.977	3.08466e-24
Fam193a	9.96846e-29	0.296862	0.639	0.425	3.21832e-24
Ubn2	1.06767e-28	0.37798	0.658	0.462	3.44698e-24
Fut8	1.20238e-28	0.546182	0.685	0.516	3.88188e-24
Zfpm2	1.43763e-28	0.674614	0.553	0.393	4.6414e-24
Myo1d	1.48104e-28	0.580805	0.694	0.529	4.78153e-24
Lrrfip1	1.68826e-28	0.379133	0.594	0.379	5.45056e-24
Sh3d19	1.82584e-28	0.444149	0.476	0.28	5.89471e-24
Dnajc1	1.86634e-28	0.393158	0.71	0.519	6.02547e-24
Sned1	2.01079e-28	0.418147	0.487	0.28	6.49182e-24
Nfia	2.45417e-28	0.511023	0.763	0.62	7.92329e-24
Mapk6	3.35707e-28	0.368065	0.633	0.424	1.08383e-23
Sdk2	3.95685e-28	0.738193	0.625	0.473	1.27747e-23
Asap1	4.44606e-28	0.373672	0.649	0.434	1.43541e-23
Arid1b	4.48924e-28	0.355285	0.704	0.525	1.44935e-23
Rptor	4.58234e-28	0.274639	0.495	0.286	1.47941e-23
Sgcd	5.97392e-28	0.552579	0.523	0.334	1.92868e-23
S100a4	7.18728e-28	0.4968	0.805	0.638	2.32041e-23
Ptprg	9.49999e-28	0.407526	0.42	0.231	3.06707e-23
Antxr1	9.58112e-28	0.327208	0.403	0.208	3.09326e-23
Ppp2r3a	1.33075e-27	0.334812	0.541	0.345	4.29633e-23
Arid5b	1.44211e-27	0.516339	0.689	0.488	4.65584e-23
Bnc2	1.46651e-27	0.584908	0.543	0.36	4.73464e-23
Pla2g7	1.52714e-27	-0.618936	0.381	0.529	4.93037e-23
Baiap2l1	1.61037e-27	0.534271	0.595	0.408	5.19909e-23
Nid2	1.70234e-27	0.25622	0.25	0.096	5.49601e-23
Fam20c	1.70613e-27	0.338178	0.427	0.229	5.50824e-23
Ankrd11	1.81591e-27	0.371614	0.781	0.594	5.86267e-23
Zmiz1	1.8896e-27	0.370902	0.705	0.513	6.10057e-23
Nrk	2.08121e-27	0.288315	0.278	0.115	6.7192e-23
Ncoa2	2.10398e-27	0.337741	0.618	0.412	6.7927e-23
Ust	2.11564e-27	0.532031	0.575	0.372	6.83035e-23
Rftn2	2.27387e-27	0.309481	0.441	0.25	7.34119e-23
Pcbp2	2.59931e-27	0.297307	0.842	0.71	8.39189e-23
Klc1	2.76654e-27	0.303319	0.493	0.287	8.93179e-23
Rpl18a	2.864e-27	-0.329747	0.961	0.951	9.24642e-23
Tacc2	3.39034e-27	0.425447	0.516	0.337	1.09457e-22
Sgsm2	3.54926e-27	0.271117	0.386	0.197	1.14588e-22
Lrrfip2	3.57606e-27	0.320213	0.63	0.419	1.15453e-22
Robo1	3.93451e-27	0.442935	0.446	0.257	1.27026e-22
Pum1	4.15885e-27	0.288095	0.68	0.492	1.34268e-22
Tenm3	5.98957e-27	0.63257	0.636	0.475	1.93373e-22
Sik2	6.8689e-27	0.394241	0.559	0.368	2.21762e-22
Asxl1	7.39012e-27	0.407795	0.642	0.456	2.3859e-22
Cd9	7.77973e-27	0.475565	0.814	0.701	2.51169e-22
Trabd2b	8.09418e-27	0.456161	0.528	0.341	2.61321e-22
Pdzd2	8.62001e-27	0.475257	0.488	0.295	2.78297e-22
Ube4b	9.43546e-27	0.285177	0.482	0.288	3.04624e-22
Dnm1	9.5304e-27	0.271735	0.42	0.225	3.07689e-22
Smg6	9.70665e-27	0.372858	0.648	0.46	3.13379e-22
Myo1e	1.00227e-26	0.593407	0.78	0.661	3.23582e-22
Thbs3	1.03583e-26	0.42979	0.275	0.118	3.34416e-22
Lmo7	1.15408e-26	0.521328	0.418	0.232	3.72596e-22
2610035D17Rik	1.16076e-26	0.479394	0.57	0.359	3.7475e-22
Bptf	1.37615e-26	0.30239	0.711	0.509	4.44289e-22
Gng12	1.57368e-26	0.35238	0.699	0.527	5.08063e-22
Chd6	1.6418e-26	0.278168	0.563	0.356	5.30057e-22
Rpl13a	1.80932e-26	-0.320837	0.961	0.945	5.84138e-22
Btbd9	1.959e-26	0.392547	0.736	0.563	6.32463e-22
Ptk2	2.10427e-26	0.263983	0.544	0.335	6.79365e-22
Gk5	2.33378e-26	0.315768	0.342	0.165	7.53461e-22
Gpatch8	2.414e-26	0.335559	0.616	0.424	7.79361e-22
Ltbp4	2.54975e-26	0.328669	0.387	0.198	8.23187e-22
Braf	2.58934e-26	0.28317	0.649	0.442	8.35968e-22
Runx1	2.93651e-26	0.462216	0.859	0.74	9.48051e-22
Ssbp2	3.50529e-26	0.354371	0.544	0.353	1.13168e-21
Rai14	5.08781e-26	0.373699	0.404	0.218	1.6426e-21
Plpp3	5.40371e-26	0.523306	0.525	0.325	1.74459e-21
Med13l	5.66353e-26	0.382874	0.763	0.599	1.82847e-21
Ppp1r12a	6.03172e-26	0.358941	0.743	0.559	1.94734e-21
Apbb2	7.10917e-26	0.546111	0.619	0.47	2.29519e-21
R3hcc1l	9.00225e-26	0.30266	0.482	0.288	2.90638e-21
Rps5	1.00427e-25	-0.327341	0.95	0.936	3.24228e-21
Ano6	1.06034e-25	0.552104	0.695	0.551	3.4233e-21
Chsy3	1.11039e-25	0.575	0.411	0.229	3.58491e-21
Etv6	1.19526e-25	0.556238	0.787	0.651	3.85889e-21
Avil	1.19946e-25	0.300908	0.303	0.144	3.87247e-21
Trps1	1.31826e-25	0.491042	0.843	0.709	4.25599e-21
Rora	1.37821e-25	0.539632	0.716	0.561	4.44955e-21
Mmp16	1.38302e-25	0.278072	0.287	0.127	4.46507e-21
Tiam2	1.39425e-25	0.670025	0.599	0.43	4.50134e-21
Mid1	1.48874e-25	0.277657	0.476	0.265	4.8064e-21
Map4	1.50738e-25	0.398009	0.676	0.503	4.86658e-21
Ccdc88a	1.89353e-25	0.361322	0.736	0.575	6.11326e-21
Rps16	2.15778e-25	-0.287417	0.971	0.95	6.9664e-21
Hspa1b	2.52297e-25	0.364353	0.384	0.202	8.14542e-21
Sec62	2.85962e-25	0.309418	0.818	0.69	9.23227e-21
Cst3	3.09355e-25	-0.836287	0.969	0.959	9.98753e-21
Cmip	3.11187e-25	0.497935	0.691	0.498	1.00467e-20
Letm2	3.48336e-25	0.260233	0.356	0.181	1.1246e-20
Ankrd28	3.53848e-25	0.494686	0.695	0.504	1.1424e-20
Rb1cc1	4.54465e-25	0.311255	0.642	0.456	1.46724e-20
Nfic	5.52753e-25	0.325414	0.681	0.506	1.78456e-20
Sec24d	5.66091e-25	0.373977	0.643	0.464	1.82762e-20
Aff3	6.42951e-25	0.333367	0.491	0.305	2.07577e-20
Zfp521	6.83561e-25	0.323998	0.459	0.267	2.20688e-20
Arhgap23	7.25034e-25	0.373622	0.587	0.409	2.34077e-20
5031425E22Rik	7.54484e-25	0.413037	0.71	0.526	2.43585e-20
Sgms2	8.00896e-25	0.596187	0.663	0.492	2.58569e-20
Rian	8.88923e-25	0.396016	0.455	0.253	2.86989e-20
Atxn2	9.14712e-25	0.280342	0.61	0.415	2.95315e-20
Gm16638	1.00817e-24	0.323978	0.312	0.15	3.25489e-20
Esyt2	1.01158e-24	0.327333	0.656	0.47	3.2659e-20
Csnk1g1	1.08877e-24	0.305754	0.445	0.259	3.51509e-20
Rpl18	1.17532e-24	-0.296308	0.95	0.929	3.79452e-20
Emp1	1.58647e-24	0.450399	0.8	0.632	5.12192e-20
Micu1	1.58788e-24	0.281137	0.615	0.421	5.12645e-20
Map3k5	1.61549e-24	0.377187	0.658	0.486	5.21561e-20
Atp2b4	1.88621e-24	0.280841	0.263	0.113	6.08964e-20
Elf1	1.94381e-24	0.425971	0.732	0.568	6.27559e-20
Cdk14	1.95359e-24	0.422871	0.658	0.463	6.30717e-20
Fbn1	2.07578e-24	0.54227	0.604	0.456	6.70166e-20
Psd3	2.15852e-24	0.46212	0.802	0.663	6.96879e-20
Nfix	2.36398e-24	0.454572	0.752	0.6	7.6321e-20
Stard13	2.79051e-24	0.603709	0.595	0.427	9.00915e-20
Erc1	4.27358e-24	0.365858	0.571	0.39	1.37972e-19
Dixdc1	4.68271e-24	0.403163	0.429	0.257	1.51181e-19
Trp53inp2	4.93673e-24	0.264331	0.42	0.233	1.59382e-19
Sh3rf1	5.11378e-24	0.500532	0.433	0.264	1.65098e-19
Foxp1	6.08061e-24	0.443225	0.849	0.729	1.96313e-19
Fam168a	6.10101e-24	0.273657	0.494	0.299	1.96971e-19
Tnrc18	7.18877e-24	0.356769	0.657	0.471	2.32089e-19
Kdm3a	7.29558e-24	0.285122	0.453	0.27	2.35538e-19
Stag1	8.14028e-24	0.336952	0.788	0.643	2.62809e-19
Fbxw11	8.50117e-24	0.301869	0.664	0.481	2.7446e-19
D630045J12Rik	8.68597e-24	0.320283	0.415	0.241	2.80427e-19
Lrrc1	8.84412e-24	0.252814	0.382	0.21	2.85532e-19
Dlc1	1.05174e-23	0.369768	0.614	0.414	3.39554e-19
Rfx3	1.05235e-23	0.363408	0.491	0.298	3.39751e-19
Senp6	1.06967e-23	0.304023	0.72	0.536	3.45344e-19
Desi2	1.22224e-23	0.301587	0.589	0.396	3.94602e-19
Fam180a	1.25038e-23	0.277441	0.265	0.117	4.03684e-19
Cdc42ep3	1.31149e-23	0.347045	0.538	0.34	4.23416e-19
Fbxl7	1.37846e-23	0.525958	0.324	0.163	4.45036e-19
Kcnq1ot1	1.45032e-23	0.569504	0.693	0.547	4.68237e-19
Rps3a1	1.55881e-23	-0.280186	0.971	0.959	5.03261e-19
Ttc28	1.72848e-23	0.372612	0.652	0.471	5.5804e-19
Klf13	1.85907e-23	0.347525	0.772	0.594	6.00202e-19
Dennd1a	1.88722e-23	0.364502	0.776	0.626	6.09289e-19
Rps19	1.90668e-23	-0.339944	0.961	0.953	6.15572e-19
Lama4	1.91449e-23	0.371407	0.405	0.235	6.18092e-19
Pde4dip	2.01121e-23	0.592788	0.661	0.506	6.49321e-19
Setbp1	2.09072e-23	0.556058	0.633	0.476	6.7499e-19
Rplp1	2.09126e-23	-0.261147	0.992	0.984	6.75164e-19
Ski	2.16476e-23	0.333184	0.738	0.554	6.98894e-19
Tm9sf4	2.35096e-23	0.258944	0.605	0.411	7.59006e-19
Ppp3ca	2.55997e-23	0.345837	0.814	0.685	8.26487e-19
Gulp1	2.84582e-23	0.439044	0.386	0.22	9.18774e-19
Lmna	3.13255e-23	0.437614	0.864	0.75	1.01135e-18
B830012L14Rik	3.20522e-23	0.514673	0.296	0.142	1.03481e-18
Airn	3.23241e-23	0.576251	0.678	0.545	1.04358e-18
Igf2r	3.65008e-23	0.315585	0.549	0.375	1.17843e-18
Zswim6	3.73346e-23	0.409507	0.803	0.67	1.20535e-18
Pard3	3.85479e-23	0.358183	0.579	0.406	1.24452e-18
Syn3	4.23926e-23	0.297878	0.408	0.23	1.36864e-18
Thrb	4.62879e-23	0.532417	0.604	0.451	1.49441e-18
Mgat5	5.15115e-23	0.258807	0.51	0.321	1.66305e-18
Rps6ka5	5.58796e-23	0.393082	0.547	0.362	1.80407e-18
Helz	5.76678e-23	0.25147	0.568	0.371	1.86181e-18
Klhl29	5.93656e-23	0.316625	0.382	0.207	1.91662e-18
Ubl3	6.11155e-23	0.297235	0.658	0.461	1.97312e-18
Mir100hg	7.06263e-23	0.44789	0.511	0.344	2.28017e-18
Slc49a4	7.12046e-23	0.290103	0.562	0.36	2.29884e-18
Nim1k	7.12093e-23	0.303662	0.302	0.149	2.29899e-18
1700025G04Rik	9.26509e-23	0.355	0.641	0.458	2.99123e-18
Mbd5	1.0263e-22	0.333808	0.616	0.446	3.31342e-18
Dip2c	1.13198e-22	0.363057	0.616	0.43	3.65461e-18
Baz2b	1.14232e-22	0.420298	0.807	0.651	3.688e-18
Dleu2	1.21222e-22	0.354799	0.731	0.55	3.91366e-18
Igfbp7	1.35049e-22	0.65504	0.621	0.446	4.36004e-18
mt-Nd6	1.36117e-22	0.270968	0.65	0.451	4.39453e-18
Col9a1	1.73428e-22	0.739873	0.482	0.322	5.59913e-18
Srsf11	1.96313e-22	0.271684	0.742	0.565	6.33796e-18
Opa3	2.45447e-22	0.276926	0.443	0.258	7.92427e-18
Zfr	2.46303e-22	0.286123	0.76	0.589	7.95191e-18
Zfp608	2.57282e-22	0.268959	0.429	0.25	8.30635e-18
Map3k3	3.14175e-22	0.272818	0.471	0.287	1.01432e-17
Ror1	3.72627e-22	0.376709	0.31	0.157	1.20303e-17
Fam129b	4.2352e-22	0.321888	0.696	0.517	1.36734e-17
Exoc4	4.67268e-22	0.346483	0.75	0.593	1.50858e-17
Wwtr1	5.21243e-22	0.482773	0.647	0.49	1.68283e-17
Ubap2	5.73402e-22	0.300436	0.53	0.342	1.85123e-17
Tcaf1	5.78281e-22	0.275543	0.494	0.313	1.86698e-17
Kansl1	7.48888e-22	0.316267	0.758	0.599	2.41778e-17
Nipbl	8.2992e-22	0.289641	0.778	0.615	2.6794e-17
Ghr	8.79691e-22	0.557422	0.566	0.407	2.84008e-17
Hs2st1	8.928e-22	0.35194	0.476	0.303	2.88241e-17
Ccnd3	8.9493e-22	0.374263	0.603	0.429	2.88928e-17
Spats2l	8.97115e-22	0.30822	0.529	0.344	2.89633e-17
Mef2a	1.04681e-21	0.368603	0.798	0.64	3.37964e-17
Il17d	1.17042e-21	0.268375	0.388	0.221	3.77869e-17
Atp6v0a4	1.21216e-21	0.407819	0.51	0.329	3.91344e-17
Rps20	1.22872e-21	-0.289962	0.963	0.966	3.96692e-17
Sox6	1.2703e-21	0.546788	0.64	0.5	4.10116e-17
Tet2	1.38119e-21	0.253175	0.581	0.38	4.45918e-17
Myo9a	1.61234e-21	0.281333	0.674	0.489	5.20544e-17
Cdk17	1.82668e-21	0.251085	0.497	0.317	5.89745e-17
Col11a1	1.96481e-21	0.655236	0.636	0.519	6.3434e-17
Prkce	2.06129e-21	0.344245	0.52	0.349	6.65487e-17
Eif4g3	2.16441e-21	0.277242	0.705	0.539	6.98778e-17
Iqsec1	2.38426e-21	0.46605	0.641	0.492	7.69757e-17
Tox	2.67513e-21	0.362618	0.381	0.216	8.63667e-17
Tcf7l2	2.75529e-21	0.392729	0.664	0.506	8.89545e-17
Rfx7	3.31504e-21	0.279929	0.455	0.273	1.07026e-16
Pdcd4	3.5297e-21	0.31455	0.662	0.497	1.13956e-16
Ppia	3.60861e-21	-0.329835	0.947	0.933	1.16504e-16
Kmt2e	3.61189e-21	0.327891	0.828	0.683	1.1661e-16
Gfra1	4.02326e-21	0.44503	0.428	0.26	1.29891e-16
Mpzl1	4.26414e-21	0.322686	0.507	0.328	1.37668e-16
Mbtd1	4.28944e-21	0.293135	0.548	0.358	1.38485e-16
Smad3	4.42385e-21	0.372822	0.517	0.337	1.42824e-16
Ostc	4.61486e-21	0.251654	0.679	0.499	1.48991e-16
Dstn	5.09687e-21	0.336202	0.808	0.686	1.64552e-16
St3gal4	5.38264e-21	0.302228	0.431	0.256	1.73779e-16
Flrt2	5.5369e-21	0.320333	0.442	0.263	1.78759e-16
Acvr1	6.22036e-21	0.285448	0.496	0.321	2.00824e-16
Foxp2	6.42339e-21	0.30257	0.292	0.141	2.07379e-16
Zbtb7c	8.83849e-21	0.292487	0.409	0.242	2.85351e-16
Ank2	1.06179e-20	0.259349	0.323	0.168	3.42798e-16
Nfib	1.18417e-20	0.407684	0.676	0.543	3.82311e-16
Syne1	1.19819e-20	0.501492	0.59	0.443	3.86834e-16
Lpp	1.24901e-20	0.357136	0.759	0.635	4.03241e-16
Nek1	1.28654e-20	0.281183	0.37	0.21	4.15358e-16
Frmd4b	1.31416e-20	0.362685	0.678	0.494	4.24278e-16
Mpp5	1.60596e-20	0.315792	0.561	0.384	5.18484e-16
Tmcc1	1.63142e-20	0.341858	0.673	0.495	5.26704e-16
Ext1	1.74406e-20	0.537786	0.744	0.576	5.63071e-16
Nktr	1.93232e-20	0.300962	0.72	0.571	6.2385e-16
Ube2h	1.95196e-20	0.318105	0.675	0.513	6.30191e-16
Agap1	2.01686e-20	0.253784	0.414	0.243	6.51143e-16
Cdc42bpa	2.06634e-20	0.38356	0.633	0.482	6.67118e-16
Nfat5	2.07456e-20	0.33051	0.813	0.662	6.69773e-16
Daam1	2.55127e-20	0.379359	0.547	0.382	8.23678e-16
Pafah1b1	2.81372e-20	0.253554	0.825	0.687	9.0841e-16
Bzw2	2.84883e-20	0.272743	0.411	0.233	9.19745e-16
Alpk1	3.02576e-20	0.462513	0.516	0.354	9.76866e-16
Amotl1	3.36442e-20	0.26695	0.476	0.297	1.0862e-15
Fam172a	3.72906e-20	0.3373	0.692	0.543	1.20393e-15
Ldlr	3.75352e-20	0.392683	0.406	0.244	1.21182e-15
Angptl1	3.76745e-20	0.285513	0.401	0.233	1.21632e-15
Cpne8	4.15284e-20	0.499193	0.695	0.553	1.34074e-15
Scaper	4.23206e-20	0.288778	0.528	0.352	1.36632e-15
Camk2d	4.45363e-20	0.543878	0.768	0.643	1.43785e-15
Kcnq5	4.70456e-20	0.540916	0.311	0.163	1.51887e-15
Klf9	4.93856e-20	0.428251	0.765	0.616	1.59441e-15
Pcolce2	5.06637e-20	0.600771	0.402	0.25	1.63568e-15
Pnisr	5.17981e-20	0.252439	0.616	0.444	1.6723e-15
Clasp2	5.20976e-20	0.304013	0.657	0.482	1.68197e-15
Rtn4	5.44403e-20	0.307916	0.861	0.733	1.75761e-15
Sptlc2	5.56216e-20	0.259794	0.569	0.389	1.79574e-15
Trak1	5.69731e-20	0.274826	0.592	0.414	1.83938e-15
Gmds	6.38231e-20	0.391208	0.683	0.536	2.06053e-15
Aak1	7.30857e-20	0.270147	0.534	0.365	2.35957e-15
Thsd4	7.37162e-20	0.451881	0.548	0.382	2.37993e-15
Rapgef6	7.68517e-20	0.299244	0.739	0.564	2.48116e-15
Hspg2	7.88269e-20	0.334937	0.48	0.324	2.54493e-15
Xylt1	8.47274e-20	0.528851	0.704	0.559	2.73543e-15
Gsk3b	9.12316e-20	0.258466	0.62	0.446	2.94541e-15
Pitpnc1	1.0349e-19	0.419713	0.808	0.698	3.34116e-15
Npepps	1.17928e-19	0.271233	0.581	0.399	3.8073e-15
Adamts3	1.33164e-19	0.396639	0.388	0.231	4.29919e-15
Fchsd2	1.35565e-19	0.402861	0.701	0.551	4.37671e-15
Luzp1	1.46676e-19	0.325181	0.689	0.519	4.73544e-15
Sox5	1.61651e-19	0.511896	0.665	0.537	5.21891e-15
Cry2	1.65641e-19	0.250121	0.43	0.268	5.34772e-15
Arhgef12	1.77022e-19	0.30804	0.731	0.585	5.71515e-15
Kif1b	2.39697e-19	0.345929	0.684	0.529	7.7386e-15
Mtus1	2.4164e-19	0.445319	0.521	0.364	7.80135e-15
Pvt1	2.63116e-19	0.282916	0.336	0.19	8.49471e-15
Luc7l2	2.78018e-19	0.273887	0.833	0.7	8.97581e-15
Prrx1	2.92601e-19	0.398821	0.567	0.429	9.44662e-15
Serpinh1	3.0491e-19	0.459421	0.652	0.51	9.84403e-15
Abtb2	3.49192e-19	0.426348	0.654	0.494	1.12737e-14
Arl6ip5	3.7577e-19	0.350521	0.737	0.587	1.21317e-14
Tmtc2	3.76052e-19	0.393633	0.328	0.175	1.21408e-14
Usp53	4.03675e-19	0.307773	0.589	0.409	1.30326e-14
Hipk2	4.34476e-19	0.282146	0.508	0.34	1.40271e-14
Zfand3	4.65592e-19	0.388932	0.78	0.619	1.50316e-14
Rnf38	5.07253e-19	0.25458	0.564	0.391	1.63767e-14
Ldlrad3	5.53559e-19	0.400765	0.634	0.488	1.78717e-14
Cmss1	5.73655e-19	-0.546636	0.985	0.982	1.85205e-14
Akap13	6.44389e-19	0.355687	0.725	0.56	2.08041e-14
Kcnma1	6.61591e-19	0.576505	0.607	0.476	2.13595e-14
Sfr1	6.69654e-19	0.252586	0.774	0.603	2.16198e-14
Hdac8	7.39002e-19	0.341383	0.423	0.274	2.38587e-14
Klf4	7.40659e-19	0.485931	0.835	0.707	2.39122e-14
Mast4	7.53145e-19	0.310608	0.527	0.359	2.43153e-14
Epb41l2	7.58681e-19	0.416695	0.659	0.479	2.4494e-14
Zfhx4	7.77415e-19	0.267788	0.51	0.337	2.50988e-14
Rbms1	8.18852e-19	0.293671	0.853	0.685	2.64366e-14
Lhfp	8.78265e-19	0.398252	0.512	0.352	2.83548e-14
Fars2	9.68486e-19	0.253408	0.491	0.315	3.12676e-14
Itga10	9.70443e-19	0.344828	0.583	0.421	3.13307e-14
Proser2	9.71982e-19	0.306979	0.411	0.252	3.13805e-14
Fbxl17	1.02076e-18	0.342842	0.737	0.596	3.29553e-14
Rgcc	1.05557e-18	0.296025	0.603	0.412	3.4079e-14
Atf7ip	1.18714e-18	0.283728	0.53	0.345	3.83269e-14
Agpat4	1.29246e-18	0.308402	0.591	0.424	4.1727e-14
Glis3	1.36888e-18	0.372757	0.572	0.412	4.41943e-14
Rpl14	1.37279e-18	-0.298343	0.927	0.911	4.43205e-14
Clk1	1.50507e-18	0.256598	0.772	0.601	4.85911e-14
Zhx2	1.71889e-18	0.298632	0.55	0.39	5.54944e-14
Slc38a2	1.73919e-18	0.317956	0.799	0.665	5.61497e-14
Reg3g	1.95363e-18	-1.30444	0.456	0.57	6.30731e-14
Rexo2	1.98569e-18	0.315178	0.707	0.579	6.4108e-14
Dgkh	2.11001e-18	0.328856	0.358	0.21	6.81216e-14
Btbd7	2.24376e-18	0.265667	0.652	0.474	7.24397e-14
Raph1	2.33271e-18	0.32733	0.754	0.607	7.53115e-14
Twsg1	2.63283e-18	0.296359	0.569	0.409	8.50008e-14
Chst11	2.74864e-18	0.46665	0.678	0.537	8.87397e-14
Diaph1	2.81551e-18	0.312607	0.632	0.45	9.08987e-14
Plxna4	2.92399e-18	0.297649	0.379	0.225	9.4401e-14
Hivep2	2.96785e-18	0.428393	0.816	0.691	9.58169e-14
Wif1	2.99161e-18	0.625418	0.636	0.508	9.65841e-14
Piezo1	3.02476e-18	0.33219	0.585	0.414	9.76544e-14
Krt15	3.0249e-18	0.3377	0.301	0.152	9.76589e-14
Elf4	3.4394e-18	0.267464	0.438	0.276	1.11041e-13
Kif21a	4.10061e-18	0.412095	0.577	0.432	1.32388e-13
Rps9	4.34095e-18	-0.264235	0.977	0.952	1.40148e-13
Slc4a7	4.3575e-18	0.257873	0.551	0.38	1.40682e-13
Sash1	4.58121e-18	0.300694	0.778	0.66	1.47904e-13
Trim47	4.87862e-18	0.310269	0.577	0.423	1.57506e-13
Tnfrsf21	5.04639e-18	0.387729	0.49	0.339	1.62923e-13
H2-Aa	5.0705e-18	-0.752902	0.285	0.446	1.63701e-13
Aff1	5.2278e-18	0.276504	0.719	0.567	1.6878e-13
C4b	5.25882e-18	-0.710125	0.334	0.451	1.69781e-13
Rps18	5.54601e-18	-0.305002	0.953	0.949	1.79053e-13
Schip1	7.06302e-18	0.386928	0.346	0.2	2.2803e-13
Nav1	7.07166e-18	0.363883	0.585	0.411	2.28309e-13
Dag1	7.09707e-18	0.253931	0.547	0.38	2.29129e-13
Mast2	7.1012e-18	0.263488	0.487	0.319	2.29262e-13
Enox1	7.64875e-18	0.35687	0.35	0.207	2.4694e-13
Itm2b	8.45905e-18	-0.329892	0.938	0.901	2.731e-13
Bach2	9.60235e-18	0.302781	0.631	0.477	3.10012e-13
Bmp2	9.62525e-18	0.32126	0.471	0.304	3.10751e-13
Sfn	1.14815e-17	0.402639	0.356	0.196	3.7068e-13
Irf2bpl	1.24537e-17	0.360972	0.553	0.411	4.02067e-13
Kif13b	1.39809e-17	0.321905	0.575	0.407	4.51375e-13
Bicc1	1.72828e-17	0.329495	0.498	0.333	5.57975e-13
Tnfaip8	1.73126e-17	0.379339	0.73	0.591	5.58938e-13
Vasn	1.7674e-17	0.328323	0.586	0.412	5.70604e-13
Snx24	1.78008e-17	0.288061	0.499	0.327	5.747e-13
Rin2	1.98035e-17	0.348192	0.717	0.571	6.39355e-13
Gnaq	1.98047e-17	0.328354	0.79	0.641	6.39394e-13
Cemip	2.3213e-17	0.560274	0.55	0.393	7.4943e-13
Plagl1	2.43089e-17	0.253502	0.398	0.245	7.84814e-13
Prnp	2.56905e-17	0.291327	0.633	0.479	8.29417e-13
Adk	2.67782e-17	0.40337	0.725	0.602	8.64535e-13
Traf3	2.68865e-17	0.328442	0.507	0.342	8.6803e-13
Hmgcs1	2.78997e-17	0.273932	0.43	0.27	9.0074e-13
Capn2	3.21253e-17	0.294768	0.682	0.5	1.03717e-12
Pfdn5	3.61258e-17	-0.28093	0.883	0.843	1.16632e-12
Med13	3.96064e-17	0.263079	0.731	0.576	1.27869e-12
Fry	4.19306e-17	0.366829	0.622	0.482	1.35373e-12
Cacnb2	4.45462e-17	0.353737	0.311	0.176	1.43817e-12
Mpped2	5.14905e-17	0.473754	0.447	0.292	1.66237e-12
Wipf1	5.63091e-17	0.323092	0.487	0.327	1.81794e-12
Npas3	6.11885e-17	0.39504	0.55	0.408	1.97547e-12
Prkg1	7.33216e-17	0.585548	0.681	0.563	2.36719e-12
Tanc2	8.23542e-17	0.263416	0.534	0.353	2.65881e-12
Rrbp1	1.08966e-16	0.270894	0.852	0.759	3.51796e-12
Abi1	1.34627e-16	0.272558	0.76	0.614	4.34642e-12
Ehbp1	1.40417e-16	0.327025	0.549	0.384	4.53337e-12
Elovl6	1.44463e-16	0.354993	0.346	0.21	4.66398e-12
Ftl1	1.49682e-16	-0.449715	0.969	0.959	4.83249e-12
Anxa11	1.50558e-16	0.254467	0.614	0.446	4.86078e-12
Tead1	1.50704e-16	0.325844	0.528	0.385	4.86549e-12
Ago2	1.67077e-16	0.274597	0.601	0.444	5.39407e-12
Ndel1	1.71672e-16	0.256629	0.707	0.556	5.54244e-12
Hspa1a	1.97058e-16	0.37571	0.491	0.319	6.36203e-12
Rpl10a	2.33669e-16	-0.304938	0.926	0.899	7.54402e-12
Rpl12	2.33708e-16	-0.281182	0.953	0.929	7.54526e-12
Map2k4	2.98557e-16	0.258691	0.513	0.351	9.63891e-12
Slc7a1	3.2487e-16	0.27479	0.434	0.278	1.04884e-11
Msrb3	3.54604e-16	0.360679	0.484	0.338	1.14484e-11
mt-Cytb	4.06539e-16	-0.325305	0.999	0.999	1.31251e-11
Cd74	4.26041e-16	-0.534816	0.349	0.502	1.37547e-11
Meis2	4.26242e-16	0.25603	0.382	0.235	1.37612e-11
Rap1gds1	4.30801e-16	0.272703	0.583	0.407	1.39084e-11
Grk5	4.42731e-16	0.325514	0.496	0.342	1.42936e-11
Maged2	4.91564e-16	0.290573	0.545	0.396	1.58701e-11
Actn4	5.53313e-16	0.282897	0.714	0.578	1.78637e-11
Slc44a2	5.75602e-16	0.250495	0.469	0.318	1.85833e-11
Prkd1	5.80838e-16	0.342552	0.491	0.344	1.87524e-11
Stk38l	7.2997e-16	0.282417	0.496	0.349	2.35671e-11
Farp1	7.86256e-16	0.436336	0.661	0.526	2.53843e-11
Zeb1	8.26161e-16	0.295471	0.545	0.382	2.66726e-11
Rab31	8.96016e-16	0.387508	0.574	0.412	2.89279e-11
Bbs9	9.03498e-16	0.250785	0.471	0.321	2.91694e-11
Ascc3	9.10016e-16	0.25782	0.675	0.52	2.93799e-11
Ankrd12	9.60196e-16	0.30704	0.715	0.564	3.09999e-11
Ptpn14	9.64155e-16	0.269107	0.508	0.353	3.11277e-11
Fxyd3	9.7933e-16	0.577958	0.656	0.521	3.16177e-11
Spop	1.06962e-15	0.250957	0.698	0.535	3.45326e-11
Smurf2	1.20593e-15	0.277544	0.618	0.457	3.89333e-11
Erg	1.27949e-15	0.514339	0.546	0.406	4.13084e-11
Fermt2	1.49529e-15	0.273428	0.605	0.447	4.82754e-11
Abhd2	1.6233e-15	0.295515	0.62	0.464	5.24084e-11
Pde3a	1.73618e-15	0.435616	0.507	0.373	5.60526e-11
Wwp2	2.09715e-15	0.346549	0.706	0.56	6.77066e-11
Esr1	2.49934e-15	0.284608	0.407	0.266	8.06912e-11
Klf7	2.67814e-15	0.326584	0.606	0.466	8.64637e-11
Fhit	2.67989e-15	0.315441	0.368	0.229	8.65203e-11
Gm26532	3.26722e-15	0.320742	0.618	0.469	1.05482e-10
Mpp7	3.59763e-15	0.552879	0.482	0.334	1.1615e-10
Sorbs2	3.95848e-15	0.439935	0.501	0.37	1.278e-10
Nsd3	3.98386e-15	0.302505	0.749	0.625	1.28619e-10
Resf1	4.29124e-15	0.415383	0.536	0.385	1.38543e-10
Plxdc2	4.76866e-15	0.320976	0.661	0.493	1.53956e-10
Zfhx3	4.89103e-15	0.259574	0.742	0.588	1.57907e-10
Cspg4	5.67533e-15	0.333382	0.547	0.407	1.83228e-10
Stat3	6.89031e-15	0.266879	0.824	0.704	2.22454e-10
Mir99ahg	7.70266e-15	0.291839	0.595	0.439	2.4868e-10
Atp10a	7.7536e-15	0.298957	0.446	0.294	2.50325e-10
Sgms1	8.93675e-15	0.29842	0.656	0.489	2.88523e-10
Col8a1	9.66472e-15	0.639452	0.531	0.387	3.12025e-10
Pde10a	1.08144e-14	0.431248	0.371	0.23	3.49144e-10
Dock4	1.10308e-14	0.319448	0.388	0.245	3.56131e-10
Retreg1	1.31285e-14	0.302103	0.545	0.384	4.23852e-10
Akt3	1.44371e-14	0.260847	0.625	0.48	4.66101e-10
Samd4	1.60039e-14	0.413513	0.7	0.575	5.16685e-10
Ncoa3	1.63907e-14	0.257351	0.683	0.519	5.29174e-10
H2-Eb1	1.70575e-14	-0.42123	0.29	0.443	5.50702e-10
Hdac9	1.96043e-14	0.344243	0.419	0.282	6.32924e-10
Rpl5	2.40055e-14	-0.272403	0.938	0.917	7.75019e-10
Phlpp1	2.59416e-14	0.281089	0.416	0.275	8.37524e-10
B2m	3.13948e-14	-0.579432	0.818	0.814	1.01358e-09
Piezo2	3.22907e-14	0.437291	0.522	0.395	1.04251e-09
Met	3.68231e-14	0.323069	0.372	0.238	1.18884e-09
H2-Ab1	3.94706e-14	-0.58966	0.29	0.429	1.27431e-09
Pkp4	4.08179e-14	0.289302	0.61	0.454	1.31781e-09
Bcl2	4.21479e-14	0.267802	0.488	0.34	1.36075e-09
Vcl	4.29091e-14	0.401149	0.623	0.485	1.38532e-09
Slc16a2	5.02305e-14	0.329657	0.565	0.422	1.62169e-09
Pbx3	5.22455e-14	0.342945	0.518	0.385	1.68674e-09
Wwox	5.22666e-14	0.358862	0.577	0.439	1.68743e-09
Sertad2	5.27153e-14	0.328466	0.743	0.613	1.70191e-09
Vti1a	5.27908e-14	0.250026	0.541	0.393	1.70435e-09
Pard3b	5.36042e-14	0.28605	0.552	0.405	1.73061e-09
Rpl27	6.2689e-14	-0.253753	0.944	0.917	2.02391e-09
Fndc3a	6.37377e-14	0.275738	0.72	0.568	2.05777e-09
Rspo3	6.43644e-14	0.289725	0.382	0.244	2.078e-09
Itpkb	1.06984e-13	0.294301	0.464	0.314	3.45397e-09
Cab39l	1.27219e-13	0.297867	0.559	0.429	4.10726e-09
Ptpn2	1.55185e-13	0.277974	0.658	0.528	5.01014e-09
Gm15564	1.65401e-13	-0.526335	0.298	0.394	5.33997e-09
Itpr1	1.89015e-13	0.259944	0.655	0.509	6.10235e-09
Uvrag	2.60639e-13	0.268071	0.618	0.449	8.41473e-09
Top1	3.026e-13	0.257715	0.837	0.714	9.76943e-09
Col11a2	3.10761e-13	0.571381	0.599	0.481	1.00329e-08
Atp2b1	3.1654e-13	0.391119	0.853	0.733	1.02195e-08
Gm26802	3.20789e-13	0.374676	0.262	0.152	1.03567e-08
Lrrc8d	3.26596e-13	0.292793	0.516	0.37	1.05441e-08
Nupr1	3.55092e-13	0.330795	0.619	0.463	1.14641e-08
Emp3	3.71144e-13	0.252348	0.803	0.652	1.19824e-08
Ly6a	4.09859e-13	0.293431	0.603	0.466	1.32323e-08
Tmsb4x	4.29612e-13	-0.334215	0.956	0.969	1.387e-08
Jarid2	4.32122e-13	0.292809	0.531	0.381	1.39511e-08
Zfp385b	4.76393e-13	0.445463	0.552	0.434	1.53804e-08
Otulin	5.13444e-13	0.304941	0.48	0.342	1.65766e-08
Utrn	5.68243e-13	0.296892	0.729	0.602	1.83457e-08
Fgfr3	6.56966e-13	0.305596	0.498	0.368	2.12102e-08
Alcam	6.64066e-13	0.612241	0.502	0.348	2.14394e-08
Abr	6.85296e-13	0.256135	0.382	0.245	2.21248e-08
Ifitm10	7.32142e-13	0.292667	0.542	0.399	2.36372e-08
Arhgap26	7.35006e-13	0.413525	0.519	0.379	2.37297e-08
Spag9	7.61685e-13	0.276182	0.82	0.684	2.4591e-08
Rhoj	9.36192e-13	0.376673	0.582	0.447	3.0225e-08
Csgalnact1	1.0036e-12	0.269204	0.464	0.32	3.24011e-08
Pam	1.07716e-12	0.307778	0.749	0.625	3.47762e-08
Creb3l2	1.11373e-12	0.320663	0.634	0.513	3.59568e-08
Tmem213	1.17618e-12	0.275607	0.312	0.194	3.79729e-08
Dyrk1a	1.83251e-12	0.273423	0.672	0.535	5.91626e-08
Wfdc17	1.98688e-12	-0.945738	0.163	0.263	6.41464e-08
Ebf1	2.24693e-12	0.449673	0.572	0.463	7.25421e-08
Cux1	2.69552e-12	0.287805	0.66	0.513	8.70248e-08
Lamp1	3.08849e-12	-0.377951	0.82	0.768	9.97118e-08
Pfn1	3.95717e-12	-0.555617	0.841	0.828	1.27757e-07
Sbno2	4.82295e-12	0.250759	0.635	0.484	1.55709e-07
Ankrd44	6.67073e-12	0.257456	0.522	0.378	2.15365e-07
Uaca	7.51626e-12	0.358266	0.512	0.382	2.42662e-07
Mxra8	8.07846e-12	0.32212	0.619	0.486	2.60813e-07
Clint1	8.12519e-12	0.279687	0.801	0.683	2.62322e-07
Il31ra	1.20266e-11	-0.449287	0.289	0.375	3.88279e-07
Pdzrn4	2.06874e-11	0.414055	0.471	0.349	6.67893e-07
Tmtc1	2.2787e-11	0.271909	0.327	0.212	7.35679e-07
Hapln1	2.30439e-11	0.461369	0.613	0.489	7.43973e-07
Maml3	2.83512e-11	0.290721	0.389	0.27	9.15319e-07
Cp	3.41546e-11	-0.429921	0.3	0.395	1.10268e-06
Cadm1	3.60386e-11	0.334687	0.658	0.547	1.16351e-06
Cilp2	4.72625e-11	0.457737	0.395	0.286	1.52587e-06
Rps26	4.96296e-11	-0.287105	0.95	0.932	1.60229e-06
Larp1b	5.544e-11	0.257094	0.567	0.44	1.78988e-06
Creb5	5.88004e-11	0.310025	0.342	0.222	1.89837e-06
Rpl23a	6.00407e-11	-0.265211	0.931	0.894	1.93841e-06
Adgre5	7.77458e-11	0.26087	0.421	0.291	2.51002e-06
Tbc1d5	1.059e-10	0.281578	0.58	0.454	3.41897e-06
Cpe	1.11419e-10	0.403909	0.652	0.529	3.59716e-06
Col25a1	1.39731e-10	0.544132	0.372	0.262	4.51123e-06
Eif3f	1.79455e-10	-0.447764	0.66	0.665	5.79371e-06
Palld	2.4252e-10	0.264655	0.354	0.24	7.82976e-06
Stk32b	2.50967e-10	0.282071	0.438	0.327	8.10247e-06
Magi2	2.79247e-10	0.30035	0.387	0.274	9.01549e-06
Ube2e2	3.02922e-10	0.300861	0.506	0.404	9.77983e-06
Nebl	3.16359e-10	0.251434	0.482	0.361	1.02137e-05
Gpc6	3.39663e-10	0.340572	0.656	0.545	1.0966e-05
Tll1	4.19143e-10	0.437845	0.273	0.171	1.3532e-05
Spint2	4.59179e-10	-0.272209	0.18	0.271	1.48246e-05
Mcc	5.20719e-10	0.268375	0.502	0.387	1.68114e-05
Psmb8	5.62158e-10	-0.374905	0.226	0.324	1.81493e-05
Dennd4a	5.671e-10	0.378594	0.592	0.451	1.83088e-05
Enpp2	8.29108e-10	0.357363	0.45	0.335	2.67678e-05
Ptprk	8.89577e-10	0.262118	0.543	0.431	2.872e-05
Rpl31	8.93989e-10	-0.316967	0.873	0.862	2.88624e-05
Atrnl1	9.68017e-10	0.273717	0.476	0.354	3.12524e-05
Ugdh	1.06983e-09	0.255875	0.552	0.434	3.45396e-05
mt-Nd5	1.74695e-09	-0.298171	0.964	0.963	5.64004e-05
Pim1	1.78282e-09	0.275971	0.547	0.404	5.75582e-05
Ptpn13	3.52634e-09	0.26401	0.307	0.202	0.000113848
Gsn	4.71211e-09	0.292443	0.879	0.77	0.00015213
Papss2	7.10555e-09	0.32724	0.583	0.484	0.000229403
Unc5c	9.42892e-09	0.365654	0.595	0.474	0.000304413
Hspa5	9.90403e-09	-0.268125	0.874	0.805	0.000319752
Cfl1	1.11953e-08	-0.432311	0.861	0.823	0.000361441
Scara3	1.25475e-08	0.278851	0.607	0.504	0.000405097
Arhgef3	1.57793e-08	0.289286	0.435	0.321	0.000509436
Pnrc1	1.62544e-08	-0.354933	0.83	0.773	0.000524775
Ctss	1.6383e-08	-0.856219	0.251	0.33	0.000528924
Ifi27	1.73921e-08	0.272279	0.682	0.563	0.000561503
Eif4a1	2.4202e-08	-0.350174	0.799	0.77	0.000781362
Fmn1	2.55439e-08	0.262877	0.479	0.372	0.000824686
Gapdh	2.5762e-08	-0.34255	0.766	0.748	0.000831726
Gsr	3.35812e-08	0.320593	0.407	0.298	0.00108417
Bgn	3.71705e-08	0.28511	0.655	0.539	0.00120005
Sh3bgrl3	5.49178e-08	-0.54092	0.769	0.759	0.00177302
Dbi	6.38346e-08	0.26281	0.805	0.718	0.0020609
Btg2	1.31422e-07	-0.529854	0.769	0.73	0.00424294
Smoc2	4.60386e-07	-0.98318	0.395	0.422	0.0148636
Col9a3	6.73958e-07	0.300907	0.568	0.472	0.0217587
Acox1	8.16069e-07	0.272222	0.582	0.479	0.0263468
Arsb	1.15956e-06	0.28754	0.388	0.304	0.0374364
Col2a1	1.71245e-06	0.452929	0.587	0.48	0.0552864
Ahnak	2.06856e-06	-0.252148	0.856	0.795	0.0667835
Col10a1	2.2718e-06	1.15875	0.293	0.217	0.0733451
H2-DMb1	3.31725e-06	-0.252589	0.226	0.3	0.107097
S100b	5.77159e-06	0.281898	0.566	0.466	0.186336
St3gal1	6.69303e-06	0.256653	0.297	0.223	0.216084
Eif3h	1.29277e-05	-0.279832	0.757	0.717	0.41737
Gab2	1.8412e-05	0.310194	0.481	0.395	0.59443
Trf	2.53739e-05	-0.669682	0.441	0.485	0.819197
C1qb	2.94835e-05	-0.525713	0.257	0.317	0.951874
Pf4	2.96509e-05	-0.548852	0.214	0.281	0.95728
Gpx4	2.98991e-05	-0.267341	0.78	0.744	0.965292
Ptprj	3.23495e-05	0.382572	0.625	0.527	1
Eif3k	5.97449e-05	-0.315157	0.7	0.663	1
Crip1	6.70345e-05	-0.294375	0.629	0.656	1
Tle5	7.46638e-05	-0.267297	0.572	0.572	1
Apoe	8.38362e-05	-0.601796	0.688	0.7	1
C1qc	9.52893e-05	-0.500652	0.234	0.288	1
Irak2	0.000112249	0.286541	0.452	0.369	1
Eef1d	0.000115328	-0.266042	0.781	0.727	1
Hexb	0.000183866	-0.404358	0.631	0.62	1
Ecrg4	0.000184345	-1.09101	0.568	0.519	1
H2-K1	0.000264383	-0.294272	0.616	0.63	1
Ucp2	0.000284073	-0.456049	0.275	0.32	1
Lcp1	0.000287386	-0.470331	0.281	0.325	1
Ctsz	0.000299949	-0.362319	0.659	0.636	1
Penk	0.000302367	-0.350732	0.246	0.288	1
Arhgdib	0.000336056	-0.289606	0.623	0.62	1
Ctsb	0.000372358	-0.421962	0.791	0.749	1
C1qa	0.000401462	-0.464573	0.257	0.307	1
H2-DMa	0.000448149	-0.441989	0.263	0.307	1
Zeb2	0.00048085	0.344734	0.399	0.32	1
Efemp1	0.000491442	-0.305392	0.319	0.339	1
Cox5b	0.000646886	-0.260018	0.698	0.67	1
Aif1	0.000700389	-0.356208	0.214	0.262	1
Fcer1g	0.000772074	-0.45619	0.292	0.329	1
Gm26917	0.000800653	-0.545012	0.541	0.446	1
Prdx5	0.000918034	-0.255701	0.66	0.625	1
Ckb	0.00103934	-0.389095	0.293	0.335	1
Frzb	0.00118855	-0.624587	0.222	0.252	1
Cryab	0.00124077	-0.2541	0.219	0.256	1
Antxr2	0.00125582	0.302741	0.511	0.427	1
Cd44	0.00129905	0.437984	0.542	0.466	1
Wfdc2	0.00158552	-0.341299	0.558	0.441	1
Atp1a2	0.00166222	-0.299454	0.298	0.339	1
Spp1	0.0022381	-0.288838	0.297	0.243	1
Coro1a	0.00224509	-0.312435	0.223	0.27	1
Myl12b	0.00264434	-0.309932	0.581	0.561	1
Ccn2	0.00276266	-0.992431	0.544	0.498	1
Dapl1	0.00356433	-0.526833	0.26	0.287	1
Npc2	0.00488759	-0.322293	0.711	0.678	1
Selenow	0.00503567	-0.25943	0.766	0.71	1
Eif5a	0.00518062	-0.311983	0.789	0.753	1
Pid1	0.00673744	0.322418	0.541	0.482	1
Comp	0.00908984	-0.638011	0.536	0.491	1
Dock10	0.0117702	0.399988	0.299	0.255	1
Scgb3a2	0.0129188	-0.325957	0.693	0.589	1
Cfh	0.0161242	-0.333771	0.265	0.293	1
Cyba	0.0173507	-0.354697	0.596	0.568	1
Atox1	0.0205488	-0.345704	0.789	0.731	1
Tmem176a	0.0269874	-0.273145	0.711	0.664	1
Ifitm3	0.0334509	-0.427809	0.482	0.474	1
Rbm3	0.0366177	-0.250456	0.774	0.707	1
Omd	0.0497179	-0.580928	0.587	0.503	1
Gng11	0.0518359	-0.257997	0.269	0.222	1
Ctsc	0.0519035	-0.300473	0.282	0.304	1
Bpifa1	0.0568499	-0.73647	0.993	0.977	1
Slfn2	0.0610862	-0.277246	0.24	0.266	1
Cd200	0.0612448	-0.362195	0.442	0.42	1
Arpc5	0.0625811	-0.313772	0.674	0.617	1
Cebpb	0.0723573	-0.269659	0.75	0.695	1
Psme2	0.086079	-0.276876	0.403	0.39	1
Cytl1	0.0860963	-0.333015	0.814	0.673	1
Ltf	0.0910965	-0.772123	0.347	0.344	1
Rgs2	0.106582	-0.257895	0.263	0.275	1
Ogn	0.121419	-0.385151	0.354	0.35	1
Susd5	0.129722	-0.371353	0.558	0.472	1
Tspan8	0.138038	-0.274834	0.275	0.288	1
Selenop	0.18264	-0.390939	0.404	0.396	1
Lyn	0.253206	0.256674	0.317	0.303	1
Ucma	0.267439	-0.378902	0.575	0.501	1
Mrpl52	0.270658	-0.256338	0.699	0.654	1
Chil1	0.296599	-0.457047	0.258	0.258	1
Thbs1	0.302241	-0.609701	0.392	0.364	1
Odc1	0.311051	-0.262359	0.571	0.524	1
Cotl1	0.337736	-0.28908	0.322	0.324	1
Tmsb10	0.349944	-0.452615	0.537	0.503	1
AY036118	0.353562	-0.262434	0.98	0.956	1
Irf1	0.442556	-0.257555	0.513	0.479	1
Hmox1	0.444113	-0.26568	0.273	0.272	1
Mt2	0.503504	-0.27874	0.453	0.439	1
Ifngr1	0.554528	-0.252317	0.5	0.429	1
Ccn1	0.631472	-0.328215	0.457	0.403	1
Ppp1r1b	0.64209	-0.272192	0.405	0.357	1
Lox	0.710109	-0.523853	0.442	0.392	1
Dcn	0.871432	-0.332692	0.719	0.633	1
Chad	0.94435	-0.483631	0.682	0.558	1
