# Supplementary material for: Sbno2-mediated tissue-resident alveolar macrophages: a novel therapeutic axis for sepsis-induced acute lung injury
Source: Cell Death Discov. 2026 Jan 5;12:80. doi: 10.1038/s41420-025-02772-7 (PMC12876955; doi:10.1038/s41420-025-02772-7)
Supplement: Supplementary file 2 — Table S2 diff_Epithelial_cells.markers [file 41420_2025_2772_MOESM2_ESM.xlsx]

## Sheet: Table S2
Table S2 diff_Epithelial_cells.markers
Gene	p_val	avg_log2FC	pct.1	pct.2	p_val_adj
Camk1d	0	-1.01894	0.945	0.992	0
Gm8797	0	-0.697052	0.148	0.721	0
Dcpp3	0	4.40141	0.586	0.015	0
Sbpl	0	3.90683	0.577	0.008	0
Gm42418	0	-1.47153	1	1	0
Gm47283	0	0.940802	0.855	0.437	0
mt-Nd3	0	0.789914	0.998	0.997	0
Lars2	1.1118e-273	-0.828593	0.944	0.983	3.58944e-269
Neat1	1.14277e-269	0.968281	0.997	0.991	3.68944e-265
Cdk8	3.58424e-250	-1.07251	0.973	0.991	1.15717e-245
mt-Atp6	2.25096e-184	0.308082	1	1	7.26721e-180
Malat1	2.46278e-176	0.454024	0.999	1	7.95108e-172
Trf	1.17831e-166	-1.5387	0.407	0.677	3.80417e-162
Lipf	1.81339e-159	2.7382	0.268	0	5.85453e-155
mt-Nd2	1.04288e-131	0.331397	0.999	1	3.36692e-127
Pbx1	1.30905e-128	0.559696	0.998	0.99	4.22626e-124
Rpl10	4.10699e-126	-0.352913	0.992	0.987	1.32594e-121
Mbnl2	2.73624e-124	0.481498	0.992	0.966	8.83396e-120
Cfap43	8.82269e-122	0.700494	0.804	0.605	2.84841e-117
Farp1	1.17644e-116	0.551608	0.892	0.735	3.79815e-112
mt-Nd4	1.20705e-115	0.277246	1	1	3.89696e-111
1500015L24Rik	3.45784e-107	0.554478	0.711	0.453	1.11636e-102
Foxp1	2.16832e-104	0.492432	0.948	0.854	7.00041e-100
Cmip	2.62581e-101	0.675333	0.974	0.939	8.47743e-97
Tmem176b	3.47915e-100	-0.446488	0.992	0.986	1.12324e-95
Ocln	1.87902e-98	0.537213	0.869	0.711	6.06643e-94
AY036118	3.64871e-97	0.470049	0.997	0.99	1.17799e-92
Rbm39	6.38967e-97	0.323926	0.993	0.977	2.0629e-92
Ifi27l2a	2.93104e-96	0.946633	0.554	0.299	9.46286e-92
Tmem176a	1.05817e-95	-0.443376	0.993	0.985	3.4163e-91
2610035D17Rik	1.01689e-94	0.823429	0.978	0.948	3.28302e-90
Scgb3a1	4.16384e-94	-1.27984	0.844	0.926	1.3443e-89
Fancc	1.70752e-92	0.429638	0.688	0.438	5.51274e-88
Pdia3	1.3565e-90	-0.347467	0.976	0.975	4.37945e-86
Zfp36	1.84443e-89	0.467558	0.984	0.947	5.95474e-85
Gm17056	9.6637e-89	0.376851	0.69	0.456	3.11993e-84
Skp1a	3.06037e-88	-0.380639	0.936	0.951	9.88041e-84
Mecom	3.64969e-88	0.397279	0.997	0.997	1.1783e-83
Atxn1	8.40089e-88	0.598615	0.879	0.756	2.71223e-83
Myo1e	1.00007e-87	0.571584	0.961	0.932	3.22873e-83
Cdk14	1.16649e-86	0.406299	0.942	0.851	3.76601e-82
Ptprk	2.45846e-85	0.44453	0.969	0.927	7.93713e-81
Stat5a	1.00159e-84	0.303583	0.53	0.275	3.23363e-80
Eif3f	1.75079e-84	-0.364466	0.974	0.967	5.65242e-80
Kdm6b	2.58317e-84	0.377562	0.845	0.663	8.33976e-80
Ankrd11	2.69039e-84	0.45062	0.98	0.935	8.68593e-80
Nr6a1	3.39427e-84	0.476705	0.906	0.806	1.09584e-79
Sgms2	5.10123e-82	0.468044	0.937	0.884	1.64693e-77
Pitpnc1	2.26304e-81	0.763337	0.802	0.653	7.30624e-77
Spint2	7.9965e-81	-0.301245	0.987	0.976	2.58167e-76
Rps6	1.17098e-79	-0.429893	0.99	0.987	3.78052e-75
Mtus1	4.60268e-79	0.662118	0.91	0.831	1.48597e-74
Rbm47	7.48247e-79	0.441192	0.925	0.841	2.41571e-74
Sh3rf1	8.60729e-79	0.790906	0.889	0.771	2.77886e-74
Slc25a51	9.95138e-79	0.342421	0.838	0.666	3.2128e-74
B430010I23Rik	1.45458e-78	0.296865	0.422	0.196	4.69611e-74
Hspa5	1.37649e-77	-0.369667	0.99	0.991	4.44399e-73
Cfh	4.23612e-77	-0.568608	0.21	0.419	1.36763e-72
Casz1	8.53691e-77	0.388607	0.894	0.768	2.75614e-72
Sh3pxd2a	1.3536e-76	0.37554	0.791	0.578	4.37009e-72
Gpx4	1.08649e-75	-0.324533	0.983	0.976	3.50772e-71
Shb	1.41969e-75	0.375197	0.866	0.713	4.58349e-71
Ppard	3.64953e-74	0.498262	0.791	0.628	1.17825e-69
Tjp2	1.69355e-72	0.497224	0.926	0.863	5.46761e-68
Hspa1b	1.30835e-71	0.386253	0.888	0.748	4.22402e-67
Cdh1	1.84737e-71	0.418259	0.982	0.957	5.96424e-67
Pard3	3.58136e-71	0.428042	0.98	0.956	1.15624e-66
Klf9	4.58699e-71	0.380619	0.966	0.922	1.48091e-66
Mast4	1.50254e-70	0.462579	0.953	0.865	4.85094e-66
Bach2	8.25768e-70	0.498048	0.935	0.835	2.66599e-65
Hivep2	9.68587e-70	0.535261	0.964	0.919	3.12708e-65
Tiam1	1.02067e-69	0.357957	0.854	0.698	3.29523e-65
Etv6	1.26003e-69	0.536774	0.946	0.892	4.06801e-65
Nsd3	1.39567e-69	0.519317	0.944	0.883	4.50593e-65
Ctnnd1	1.44238e-69	0.360559	0.966	0.89	4.65672e-65
Dapk1	2.57831e-69	0.413237	0.787	0.558	8.32408e-65
Ifitm1	6.43571e-69	-0.495836	0.953	0.968	2.07777e-64
Dpyd	9.18819e-69	0.488787	0.716	0.518	2.96641e-64
Sept9	1.13147e-68	0.407221	0.807	0.638	3.65294e-64
Gsta4	2.90487e-68	-0.37577	0.97	0.973	9.37838e-64
Rpl29	2.51057e-67	-0.371272	0.988	0.977	8.10537e-63
Pcbp2	3.46046e-67	0.264392	0.987	0.955	1.11721e-62
Ost4	1.16091e-65	-0.294291	0.891	0.916	3.748e-61
Mgat4a	6.36665e-65	0.437	0.949	0.889	2.05547e-60
Idh1	6.5734e-64	-0.519212	0.696	0.742	2.12222e-59
Ptpn13	8.42668e-64	0.47448	0.962	0.918	2.72055e-59
Fgfr2	6.37569e-63	0.369655	0.987	0.953	2.05839e-58
Ttc28	7.11461e-63	0.340715	0.803	0.629	2.29695e-58
Akr1a1	7.1423e-63	-0.322955	0.937	0.934	2.30589e-58
Tanc2	1.05508e-62	0.479136	0.944	0.89	3.40633e-58
Slc22a14	1.75919e-62	0.307284	0.557	0.337	5.67954e-58
Anxa8	5.44747e-62	-0.475291	0.813	0.892	1.75871e-57
Myo1d	5.67424e-62	0.374097	0.966	0.928	1.83193e-57
Crebbp	1.06067e-61	0.280075	0.963	0.904	3.42437e-57
Clip1	1.16963e-61	0.356751	0.922	0.825	3.77616e-57
4930523C07Rik	1.58511e-61	0.447879	0.835	0.689	5.11753e-57
Ppp1r12a	4.81347e-61	0.358531	0.961	0.899	1.55403e-56
Mrnip	1.01999e-60	0.34611	0.612	0.432	3.29302e-56
Akr1c18	2.02559e-59	0.372578	0.399	0.206	6.53962e-55
Gm15564	2.41613e-59	-0.284907	0.367	0.54	7.80047e-55
Jund	3.60826e-59	0.263454	0.993	0.979	1.16493e-54
Sik1	5.12401e-59	0.289228	0.858	0.719	1.65429e-54
Ube2h	5.27845e-59	0.386528	0.94	0.874	1.70415e-54
Exoc6b	1.29195e-58	0.309752	0.936	0.868	4.17106e-54
Csrnp1	1.89382e-58	0.314953	0.748	0.557	6.1142e-54
Rrbp1	1.99711e-58	0.33842	0.974	0.924	6.44766e-54
9130230L23Rik	2.5516e-58	0.335247	0.775	0.637	8.23783e-54
Btbd9	2.73882e-58	0.340438	0.894	0.802	8.84227e-54
Serping1	4.34575e-58	-0.470314	0.516	0.647	1.40303e-53
Vcl	2.41605e-57	0.382472	0.963	0.914	7.80021e-53
Ankrd17	3.37529e-57	0.307929	0.967	0.903	1.08971e-52
Smg1	5.80556e-57	0.30017	0.937	0.839	1.87433e-52
Opa3	6.29636e-57	0.257627	0.617	0.411	2.03278e-52
Actn4	7.06522e-57	0.303651	0.979	0.962	2.28101e-52
Rere	7.87435e-57	0.331517	0.949	0.885	2.54224e-52
Nktr	1.27519e-56	0.26228	0.825	0.662	4.11694e-52
Il31ra	3.34799e-56	-0.283216	0.399	0.564	1.0809e-51
Grip1	8.38808e-56	0.471532	0.807	0.682	2.70809e-51
Large1	1.79459e-55	0.422397	0.853	0.744	5.79382e-51
Inpp5a	3.02923e-55	0.252989	0.626	0.428	9.77987e-51
Zfp36l1	4.31929e-55	0.353979	0.981	0.97	1.39448e-50
Tcf12	1.01032e-54	0.345664	0.944	0.862	3.26182e-50
Aff1	1.03247e-54	0.43629	0.87	0.747	3.33334e-50
Klf12	1.43424e-54	0.447442	0.804	0.672	4.63045e-50
Gse1	1.77292e-54	0.26012	0.708	0.504	5.72387e-50
Zswim6	1.94208e-54	0.412207	0.991	0.977	6.27e-50
Setbp1	2.27406e-54	0.326078	0.956	0.899	7.34181e-50
Agap1	2.51093e-54	0.275867	0.886	0.769	8.10655e-50
Daam1	2.89895e-54	0.371301	0.829	0.691	9.35927e-50
Arid1b	3.071e-54	0.278155	0.944	0.879	9.91474e-50
Pdgfrl	6.8517e-54	0.29335	0.462	0.278	2.21207e-49
Sik3	7.60669e-54	0.35756	0.891	0.788	2.45582e-49
Larp1b	8.75598e-54	0.447202	0.949	0.899	2.82687e-49
mt-Nd4l	1.15422e-53	-0.435522	0.994	0.995	3.72639e-49
Fbxl17	1.34228e-53	0.324418	0.948	0.865	4.33356e-49
Ano6	7.34516e-53	0.509473	0.795	0.667	2.37138e-48
Braf	8.14474e-53	0.274448	0.827	0.682	2.62953e-48
Foxn3	1.00371e-52	0.352622	0.933	0.849	3.24049e-48
Npc2	1.11278e-52	-0.345128	0.803	0.816	3.59261e-48
Hpgd	2.38178e-52	0.388416	0.754	0.582	7.68958e-48
Ambra1	4.39551e-52	0.273663	0.727	0.554	1.41909e-47
Nipbl	4.61626e-52	0.284752	0.969	0.917	1.49036e-47
Rab11fip1	6.26341e-52	0.468434	0.886	0.812	2.02214e-47
Mbp	8.55286e-52	0.299961	0.814	0.663	2.76129e-47
Nr4a2	9.19747e-52	0.462967	0.838	0.722	2.9694e-47
Aebp2	2.20286e-51	0.404386	0.851	0.715	7.11194e-47
Fryl	2.40289e-51	0.365562	0.922	0.825	7.75774e-47
Tcerg1	5.21288e-51	0.260427	0.767	0.59	1.68298e-46
Gm37240	5.68597e-51	0.325385	0.812	0.672	1.83572e-46
Tnrc18	1.19414e-50	0.266433	0.852	0.715	3.8553e-46
Zmiz1	2.1491e-50	0.255525	0.788	0.607	6.93837e-46
Synpr	3.96882e-50	0.481828	0.496	0.309	1.28133e-45
Stat3	5.01853e-50	0.302014	0.984	0.959	1.62023e-45
Slc23a2	7.55857e-50	0.329853	0.768	0.602	2.44029e-45
Bsg	1.05251e-49	-0.33375	0.987	0.978	3.39803e-45
Tgif1	1.15597e-49	0.279033	0.784	0.618	3.73204e-45
Ogdh	1.65816e-49	0.258346	0.899	0.788	5.35336e-45
Dtnb	2.1467e-49	0.30421	0.693	0.515	6.93062e-45
Chd2	3.12727e-49	0.28452	0.894	0.772	1.00964e-44
Sbno2	3.21803e-49	0.318555	0.814	0.673	1.03894e-44
S100a11	1.17582e-48	-0.258333	0.992	0.987	3.79612e-44
Efna5	1.69831e-48	0.445356	0.936	0.857	5.48298e-44
Pfn1	1.93901e-48	-0.265472	0.97	0.963	6.2601e-44
D230025D16Rik	2.06031e-48	0.32902	0.824	0.716	6.65172e-44
Tcirg1	2.50354e-48	0.250149	0.566	0.372	8.08267e-44
Klf13	3.48744e-48	0.301277	0.939	0.864	1.12592e-43
Fbxw11	3.59815e-48	0.25654	0.757	0.588	1.16166e-43
Top1	3.91932e-48	0.303841	0.989	0.969	1.26535e-43
Eya2	7.8352e-48	0.364711	0.95	0.911	2.5296e-43
Rpl17	2.63607e-47	-0.325303	0.994	0.99	8.51056e-43
Gsn	3.91098e-47	0.413751	0.964	0.919	1.26266e-42
Arl15	6.26693e-47	0.336663	0.858	0.758	2.02328e-42
Bcas3	6.39522e-47	0.313997	0.869	0.767	2.0647e-42
Itgav	1.27604e-46	0.397607	0.843	0.731	4.1197e-42
Bhlhe40	1.47561e-46	0.335108	0.817	0.682	4.764e-42
Vps13b	1.7153e-46	0.256975	0.934	0.865	5.53786e-42
Baiap2l1	1.85286e-46	0.316999	0.922	0.857	5.98196e-42
Nrip1	2.56939e-46	0.444463	0.95	0.885	8.29527e-42
Plcb4	3.00681e-46	0.33321	0.929	0.855	9.70749e-42
Scgb1a1	4.0847e-46	-0.957516	0.994	0.993	1.31875e-41
Pclo	4.3736e-46	0.380421	0.717	0.564	1.41202e-41
Rtn4	5.37614e-46	0.408928	0.972	0.927	1.73569e-41
Lmo7	7.13092e-46	0.523015	0.976	0.953	2.30222e-41
Igf1r	6.83381e-45	0.39583	0.959	0.921	2.2063e-40
Runx1	1.15454e-44	0.256494	0.995	0.981	3.72743e-40
Irs2	1.77512e-44	0.345824	0.942	0.884	5.73097e-40
Sfta3-ps	1.85382e-44	0.278741	0.792	0.657	5.98506e-40
Rnf38	1.95858e-44	0.295011	0.751	0.601	6.32326e-40
Hsp90b1	2.2109e-44	-0.272027	0.972	0.973	7.1379e-40
Rpl21	2.76317e-44	-0.285538	0.994	0.99	8.92088e-40
Pdzd2	3.30992e-44	0.311601	0.776	0.621	1.06861e-39
Klf10	3.45459e-44	0.265952	0.751	0.579	1.11531e-39
Airn	1.34009e-43	0.442706	0.946	0.906	4.32646e-39
Fars2	2.75257e-43	0.25378	0.862	0.734	8.88666e-39
Rell1	2.94199e-43	0.279186	0.796	0.664	9.4982e-39
Usp6nl	4.97239e-43	0.294119	0.752	0.604	1.60534e-38
Arhgef3	4.97926e-43	0.290883	0.663	0.498	1.60755e-38
Atxn7	5.15495e-43	0.264805	0.845	0.708	1.66428e-38
Nr4a1	7.329e-43	0.383347	0.965	0.924	2.36617e-38
Alcam	1.08093e-42	0.419396	0.995	0.991	3.48977e-38
Aopep	1.21771e-42	0.332695	0.98	0.958	3.93137e-38
Trio	1.27391e-42	0.305593	0.845	0.72	4.11283e-38
Map4k4	3.50927e-42	0.296601	0.74	0.579	1.13297e-37
Arih1	4.11078e-42	0.340946	0.986	0.958	1.32717e-37
Zhx2	1.13071e-41	0.274434	0.642	0.487	3.65051e-37
Atf6	1.14631e-41	0.327555	0.827	0.711	3.70085e-37
Ubn2	1.20369e-41	0.266096	0.876	0.769	3.88612e-37
Gm26802	1.29323e-41	0.454262	0.749	0.639	4.1752e-37
Nt5c2	2.86654e-41	0.289023	0.78	0.649	9.25463e-37
Pim3	3.70662e-41	0.271945	0.847	0.726	1.19668e-36
Rpl14	5.78896e-41	-0.294807	0.989	0.988	1.86897e-36
S100a1	6.51687e-41	-0.343626	0.835	0.848	2.10397e-36
Ralgapa2	2.32948e-40	0.27938	0.893	0.81	7.52074e-36
Tmtc2	4.07685e-40	0.385455	0.838	0.722	1.31621e-35
Btbd11	5.22491e-40	0.41483	0.614	0.453	1.68686e-35
Rbms1	7.0799e-40	0.307482	0.966	0.919	2.28575e-35
Smad3	7.98468e-40	0.278134	0.596	0.44	2.57785e-35
Ifi27	8.12142e-40	0.274723	0.939	0.908	2.622e-35
Ndfip2	1.23085e-39	0.286231	0.876	0.759	3.97381e-35
Tango6	2.27931e-39	0.562098	0.834	0.773	7.35876e-35
Wwox	4.63137e-39	0.411593	0.808	0.718	1.49524e-34
Chka	8.83692e-39	0.355796	0.972	0.947	2.853e-34
Srpk2	9.35217e-39	0.260523	0.872	0.761	3.01935e-34
Ppp3ca	1.18196e-38	0.329007	0.972	0.926	3.81595e-34
Magi1	1.51464e-38	0.27737	0.736	0.605	4.89003e-34
Acer3	1.75203e-38	0.310309	0.809	0.696	5.65644e-34
Clic3	2.09407e-38	-0.252992	0.174	0.311	6.76071e-34
Rapgef2	2.81954e-38	0.354106	0.869	0.785	9.1029e-34
Sntb1	2.82731e-38	0.329369	0.699	0.56	9.12798e-34
Slc9a9	3.17257e-38	0.324904	0.848	0.757	1.02427e-33
Map7	3.76756e-38	0.259347	0.94	0.886	1.21636e-33
Pecam1	4.02486e-38	-0.380581	0.256	0.394	1.29943e-33
Gpd2	6.81069e-38	0.285239	0.814	0.7	2.19883e-33
Syn3	7.48352e-38	0.405017	0.67	0.526	2.41605e-33
Ccn2	9.41511e-38	-0.67345	0.514	0.639	3.03967e-33
Rpl18	1.95715e-37	-0.260837	0.993	0.989	6.31864e-33
Pdpn	2.65228e-37	-0.289022	0.81	0.889	8.56289e-33
Abl2	5.47395e-37	0.285287	0.7	0.555	1.76727e-32
Zbtb20	7.67702e-37	0.277655	0.991	0.986	2.47853e-32
Sgms1	7.78422e-37	0.351064	0.947	0.91	2.51313e-32
Lrch1	1.07355e-36	0.305103	0.724	0.576	3.46596e-32
Auts2	1.13381e-36	0.439414	0.826	0.698	3.6605e-32
Sh3d19	1.21201e-36	0.360441	0.899	0.802	3.91297e-32
Maml3	1.25125e-36	0.321715	0.736	0.608	4.03967e-32
Slco3a1	1.48147e-36	0.27843	0.859	0.761	4.78292e-32
Vegfd	2.68032e-36	0.380201	0.647	0.515	8.65341e-32
Zbtb16	3.32418e-36	0.323335	0.736	0.605	1.07321e-31
Lamc2	1.28575e-35	0.34373	0.724	0.576	4.15104e-31
Tcf4	1.91077e-35	0.329239	0.927	0.858	6.16893e-31
Itga6	2.26278e-35	0.336315	0.944	0.883	7.30538e-31
Egr1	2.73009e-35	0.30519	0.989	0.977	8.81411e-31
Myo10	5.7734e-35	0.294162	0.9	0.803	1.86394e-30
Spred2	1.02665e-34	0.287475	0.824	0.704	3.31456e-30
Otud7b	1.32441e-34	0.266325	0.83	0.723	4.27586e-30
Mpp5	1.72119e-34	0.321086	0.858	0.761	5.55687e-30
Baz2b	2.30421e-34	0.258823	0.96	0.922	7.43914e-30
Ly6d	2.38285e-34	-0.702949	0.193	0.32	7.69304e-30
Arhgap26	2.67913e-34	0.251308	0.847	0.735	8.64957e-30
Mcc	3.73774e-34	0.388443	0.795	0.687	1.20673e-29
Tcf7l2	4.91863e-34	0.306751	0.888	0.806	1.58798e-29
Cblb	5.95097e-34	0.292653	0.82	0.705	1.92127e-29
Rplp1	6.08597e-34	-0.252984	0.998	0.995	1.96486e-29
Atp11b	6.32905e-34	0.252061	0.836	0.725	2.04333e-29
Spag9	9.21564e-34	0.284153	0.939	0.896	2.97527e-29
Ptprg	1.03106e-33	0.286825	0.89	0.812	3.32877e-29
Macf1	1.87743e-33	0.305092	0.923	0.861	6.06128e-29
Tacc2	3.1825e-33	0.427308	0.781	0.684	1.02747e-28
Dip2b	3.3733e-33	0.263089	0.782	0.648	1.08907e-28
Cebpd	3.75983e-33	0.374532	0.959	0.932	1.21386e-28
Numb	4.09681e-33	0.258859	0.768	0.654	1.32266e-28
Slc7a1	4.11004e-33	0.311122	0.689	0.553	1.32693e-28
Klf7	4.46549e-33	0.29022	0.862	0.795	1.44168e-28
Emb	6.32532e-33	-0.269074	0.964	0.956	2.04213e-28
Unc13b	7.90628e-33	0.265203	0.67	0.544	2.55254e-28
Cdh13	8.68104e-33	0.562793	0.579	0.445	2.80267e-28
Sobp	1.08672e-32	0.259952	0.772	0.629	3.50849e-28
Lmna	1.20398e-32	0.258097	0.966	0.919	3.88704e-28
Sftpd	1.25471e-32	-0.43532	0.531	0.654	4.05084e-28
Arhgap32	4.38271e-32	0.261839	0.938	0.86	1.41496e-27
Fbxo11	5.88398e-32	0.300969	0.918	0.842	1.89964e-27
Znrf1	8.35905e-32	0.250094	0.716	0.586	2.69872e-27
Mctp2	1.00226e-31	0.361556	0.722	0.61	3.23578e-27
Gclc	1.00843e-31	0.373797	0.972	0.95	3.25571e-27
Trib1	1.10097e-31	0.348926	0.878	0.791	3.55449e-27
Trps1	1.22184e-31	0.291112	0.842	0.75	3.94472e-27
Cyba	1.45011e-31	-0.264446	0.646	0.692	4.68168e-27
Hp	1.8302e-31	-0.594971	0.187	0.308	5.90879e-27
Naaladl2	1.91202e-31	0.326727	0.943	0.914	6.17295e-27
Maml2	3.08215e-31	0.322781	0.95	0.902	9.95072e-27
Rbms3	3.58466e-31	0.391064	0.937	0.909	1.15731e-26
Rora	4.10806e-31	0.350525	0.927	0.864	1.32629e-26
Lypd6b	4.22778e-31	0.297989	0.777	0.679	1.36494e-26
Emp1	5.07142e-31	0.306869	0.926	0.862	1.63731e-26
Ccnd1	7.30305e-31	-0.304087	0.762	0.809	2.35779e-26
Gtf2h2	7.92929e-31	0.344362	0.657	0.534	2.55997e-26
Pcsk5	1.08913e-30	0.316977	0.571	0.408	3.51625e-26
Kctd8	1.23109e-30	0.419975	0.311	0.18	3.97458e-26
Pdlim5	1.98206e-30	0.359682	0.955	0.92	6.39909e-26
Casp4	2.18228e-30	0.258612	0.849	0.769	7.04549e-26
Msln	2.23389e-30	-0.373497	0.497	0.633	7.21211e-26
Tbc1d5	4.25993e-30	0.251003	0.806	0.698	1.37532e-25
Tmcc1	5.64617e-30	0.2665	0.742	0.632	1.82287e-25
Tead1	6.31218e-30	0.264762	0.928	0.866	2.03789e-25
Nfkb1	6.58709e-30	0.398282	0.83	0.725	2.12664e-25
Mcu	6.62175e-30	0.354093	0.877	0.806	2.13783e-25
Atrnl1	7.74477e-30	0.257976	0.903	0.84	2.5004e-25
Tnfaip8	1.59161e-29	0.491332	0.86	0.818	5.13851e-25
Gm10648	1.68299e-29	0.271482	0.399	0.275	5.43353e-25
Rad51b	1.92758e-29	0.344661	0.909	0.86	6.22318e-25
Kcnq1ot1	2.06173e-29	0.316841	0.809	0.723	6.6563e-25
Yap1	3.87165e-29	0.257163	0.734	0.614	1.24996e-24
Selenbp1	4.9074e-29	-0.31385	0.964	0.966	1.58435e-24
Rps6ka3	5.25963e-29	0.337235	0.849	0.748	1.69807e-24
Ascc3	5.98414e-29	0.251409	0.91	0.848	1.93198e-24
Arid5b	6.69654e-29	0.291593	0.986	0.974	2.16198e-24
Lrrfip1	6.79724e-29	0.281101	0.874	0.799	2.19449e-24
Nedd4	9.65109e-29	-0.25703	0.981	0.974	3.11586e-24
Sfn	1.00945e-28	0.480361	0.973	0.96	3.25902e-24
Pip5k1b	1.26239e-28	0.296505	0.511	0.378	4.07563e-24
Ttc6	1.96566e-28	0.252448	0.755	0.642	6.34612e-24
Nhs	5.16899e-28	0.301611	0.824	0.746	1.66881e-23
Tuft1	7.34168e-28	0.274253	0.791	0.689	2.37026e-23
Ext1	8.47802e-28	0.312852	0.926	0.884	2.73713e-23
Col4a5	9.7502e-28	0.256932	0.729	0.611	3.14785e-23
Tbc1d1	1.03512e-27	0.282943	0.631	0.495	3.3419e-23
Ppp1r10	1.58617e-27	-0.269201	0.944	0.947	5.12096e-23
Ccn1	2.7449e-27	-0.490083	0.809	0.832	8.86191e-23
Foxp2	9.34254e-27	0.25639	0.97	0.946	3.01624e-22
Nfat5	1.17511e-26	0.275278	0.967	0.943	3.79384e-22
Stox2	1.17822e-26	0.274437	0.788	0.675	3.80389e-22
Abi1	1.46862e-26	0.259108	0.924	0.839	4.74143e-22
Mpp7	1.55907e-26	0.564752	0.785	0.695	5.03347e-22
Rps5	2.10113e-26	-0.257905	0.993	0.987	6.7835e-22
Ssh2	2.2656e-26	0.2637	0.931	0.868	7.31449e-22
Sertad2	2.32943e-26	0.318114	0.915	0.86	7.52056e-22
Man1a	2.75748e-26	0.384948	0.845	0.756	8.90254e-22
Glis3	2.94293e-26	0.252376	0.796	0.693	9.50124e-22
Plxdc2	3.29889e-26	0.264277	0.865	0.784	1.06505e-21
Ankrd28	5.51848e-26	0.275925	0.777	0.666	1.78164e-21
Dnajb1	5.63377e-26	0.368086	0.964	0.94	1.81886e-21
Lrmda	5.86869e-26	0.338091	0.8	0.731	1.89471e-21
Muc1	6.49221e-26	-0.290327	0.611	0.685	2.09601e-21
Plat	9.66678e-26	-0.38761	0.173	0.281	3.12092e-21
Clic4	2.56418e-25	0.282767	0.799	0.699	8.27846e-21
Serpinb11	3.44929e-25	-0.382624	0.19	0.293	1.1136e-20
Ell2	4.91953e-25	0.278089	0.803	0.715	1.58827e-20
Atp10a	4.96849e-25	0.25596	0.605	0.471	1.60408e-20
Pdk1	7.07171e-25	0.378559	0.594	0.493	2.2831e-20
Cxcl17	7.5251e-25	-0.602569	0.452	0.528	2.42948e-20
Dnah12	8.65916e-25	-0.417182	0.228	0.334	2.79561e-20
Bcar3	1.02404e-24	0.26161	0.436	0.307	3.30612e-20
Palld	1.08528e-24	0.368726	0.793	0.71	3.50384e-20
Sox21	1.66615e-24	0.279679	0.803	0.71	5.37916e-20
Wwc1	2.44372e-24	0.28766	0.92	0.88	7.88956e-20
Gcnt2	4.13617e-24	0.48198	0.839	0.817	1.33536e-19
Lsmem1	4.30092e-24	0.297691	0.773	0.673	1.38855e-19
Hbb-bs	6.46042e-24	-0.280911	0.152	0.256	2.08575e-19
Frmd4b	1.06226e-23	0.251161	0.788	0.681	3.4295e-19
Cp	1.16672e-23	-0.594746	0.419	0.504	3.76677e-19
Strn3	1.85341e-23	0.303568	0.94	0.904	5.98373e-19
Bpifb1	2.25261e-23	-1.10945	0.261	0.352	7.27255e-19
Dgkh	4.56286e-23	0.26526	0.735	0.642	1.47312e-18
Tenm3	1.81561e-22	0.311884	0.739	0.652	5.8617e-18
Arhgap24	7.38858e-22	0.27037	0.368	0.246	2.3854e-17
Taco1	3.25087e-21	-0.277781	0.422	0.511	1.04954e-16
Fndc3b	3.26332e-21	0.281083	0.948	0.912	1.05356e-16
Mid1	4.1853e-21	0.313866	0.939	0.915	1.35122e-16
Chrm3	5.12468e-21	0.329087	0.722	0.657	1.6545e-16
Cxcl5	7.0061e-21	-0.520777	0.226	0.325	2.26192e-16
Slco2a1	2.72648e-20	0.250863	0.525	0.409	8.80244e-16
Phlda1	3.05952e-20	0.388637	0.784	0.701	9.87767e-16
Gm20186	5.01569e-20	0.298309	0.639	0.53	1.61931e-15
Gm14636	5.13933e-20	0.272472	0.479	0.371	1.65923e-15
Pde4d	5.40863e-20	0.401209	0.94	0.919	1.74618e-15
Ppargc1a	5.59972e-20	0.252367	0.508	0.393	1.80787e-15
Pawr	9.21844e-20	0.36886	0.866	0.82	2.97617e-15
Fbxw10	9.97887e-20	0.283584	0.348	0.253	3.22168e-15
Elf2	1.15366e-19	0.252926	0.912	0.857	3.72459e-15
Mllt3	1.66547e-19	0.260112	0.912	0.846	5.37696e-15
Cmss1	2.6357e-19	-0.274879	0.998	0.997	8.50937e-15
Slc16a11	4.7598e-19	-0.277982	0.606	0.655	1.5367e-14
Fhit	1.01059e-18	0.380624	0.655	0.597	3.26267e-14
Reg3g	1.18176e-18	-1.21643	0.817	0.842	3.81532e-14
Eda	1.42082e-18	0.424598	0.635	0.552	4.5871e-14
Tshz2	2.77736e-18	0.26303	0.861	0.819	8.96669e-14
Klf2	1.35507e-17	0.259897	0.645	0.532	4.37485e-13
Plcb1	1.43981e-17	0.317509	0.493	0.385	4.64843e-13
Fbxl7	1.93049e-17	0.292001	0.532	0.423	6.23257e-13
Tff2	2.56952e-17	2.02471	0.326	0.195	8.29571e-13
Tspan1	3.37252e-17	-0.305882	0.76	0.767	1.08882e-12
Ltf	5.3818e-17	-0.626167	0.581	0.623	1.73752e-12
Eya4	1.14126e-16	0.290549	0.615	0.539	3.68455e-12
Pon1	4.76726e-16	-0.538676	0.369	0.424	1.53911e-11
Pcdh9	6.86069e-16	0.497988	0.443	0.34	2.21497e-11
Cpne8	7.5275e-16	0.27192	0.671	0.583	2.43025e-11
Xbp1	1.11485e-15	-0.253193	0.723	0.699	3.59928e-11
Apoe	1.09098e-14	-0.800427	0.661	0.672	3.52223e-10
Pir	1.43451e-14	0.27441	0.912	0.883	4.63132e-10
Pigr	2.91434e-14	-0.496857	0.368	0.443	9.40895e-10
Adamts1	1.64437e-13	0.255383	0.35	0.259	5.30885e-09
Ppp1r1c	2.34315e-13	0.390133	0.514	0.45	7.56487e-09
Qsox1	2.49609e-13	-0.427203	0.785	0.767	8.05864e-09
Cacnb2	5.17807e-13	0.27838	0.477	0.398	1.67174e-08
Basp1	5.97871e-13	-0.354446	0.345	0.419	1.93023e-08
Ldlrad4	1.67265e-12	0.253535	0.824	0.764	5.40014e-08
Dhrs9	2.87581e-12	-0.28325	0.288	0.357	9.28456e-08
Depp1	9.80576e-12	0.359885	0.612	0.543	3.16579e-07
Gsto2	1.21323e-11	0.301624	0.833	0.816	3.91691e-07
Slc12a2	1.58314e-11	-0.283662	0.555	0.603	5.11116e-07
Thbs1	5.0968e-11	-0.400926	0.536	0.58	1.6455e-06
Fmo6	5.45745e-11	-0.357014	0.502	0.54	1.76194e-06
Cst3	5.80345e-11	-0.250736	0.976	0.962	1.87364e-06
Gna14	2.74044e-10	0.370704	0.716	0.668	8.84751e-06
Iffo2	3.96158e-10	0.269792	0.564	0.486	1.27899e-05
Mgst1	4.43303e-10	-0.428945	0.842	0.801	1.4312e-05
C3	6.18553e-10	-0.264969	0.468	0.527	1.997e-05
Shroom4	8.64134e-10	0.253252	0.568	0.491	2.78986e-05
Plaur	1.65842e-09	0.268395	0.72	0.668	5.35422e-05
Cadps2	3.60357e-09	0.259887	0.71	0.667	0.000116341
Muc5b	5.73592e-09	-0.341182	0.254	0.312	0.000185184
Sparc	3.25686e-08	0.505557	0.587	0.465	0.00105148
Agr2	5.23876e-07	-0.402217	0.467	0.484	0.0169133
Flnb	1.15892e-06	0.287797	0.712	0.66	0.0374158
Kcnb2	3.18974e-06	0.271008	0.253	0.203	0.102981
Cald1	1.19252e-05	-0.26811	0.392	0.438	0.385005
Crip1	9.4359e-05	-0.316977	0.837	0.828	1
Slpi	0.000216661	0.443665	0.53	0.519	1
Cyp2a5	0.000261917	0.541171	0.482	0.44	1
Lyz2	0.00374449	-0.561499	0.755	0.7	1
A2ml1	0.0813442	0.456945	0.416	0.373	1
Abi3bp	0.282134	-0.285882	0.809	0.736	1
